# Supplementary material for: Long-Acting Thioredoxin Ameliorates Doxorubicin-Induced Cardiomyopathy via Its Anti-Oxidative and Anti-Inflammatory Action
Source: Pharmaceutics. 2022 Mar 3;14(3):562. doi: 10.3390/pharmaceutics14030562 (PMC8953310; doi:10.3390/pharmaceutics14030562)
Supplement: Supplementary file 1 [file pharmaceutics-14-00562-s001.zip]

Archive with 1 entries (1 files):
- pharmaceutics-1576723-supplementary.pdf
